# Supplementary material for: Endophyte Inoculation and Elevated Potassium Supply on Productivity, Growth and Physiological Parameters of Spring Barley (Hordeum vulgare L.) Genotypes over Contrasting Seasons
Source: Plants (Basel). 2024 Apr 22;13(8):1168. doi: 10.3390/plants13081168 (PMC11054443; doi:10.3390/plants13081168)
Supplement: Supplementary file 1 [file plants-13-01168-s001.zip]

Archive with 1 entries (1 files):
- plants-2892452-supplementary.pdf
